# Supplementary material for: Genetic Basis and Simulated Breeding Strategies for Enhancing Soybean Seed Protein Content Across Multiple Environments
Source: Plants (Basel). 2025 Jul 9;14(14):2117. doi: 10.3390/plants14142117 (PMC12298690; doi:10.3390/plants14142117)
Supplement: Supplementary file 1 [file plants-14-02117-s001.zip › Supplementary Tables.xlsx]

## Sheet: Table S1
Table S1. Details of 19 QTLS for RIL 3613 linkage analysis.
QTL name	Env.	Chr.	Position	Marker Interval	LOD	PVE (%)	Add	LeftCI	RightCI	Physical Region (Mb)
qPR-1-1	E21	1	56	36c01042~36c01043	3.0802	12.3745	-0.4787	55.5	58.5	38760401~41326475
qPR-1-2	E18	1	59	36c01043~36c01044	2.7802	5.9428	-0.2672	58.5	60.5	38760401~41326475
qPR-1-3	E20	1	64	36c01048~36c01049	3.3665	12.2999	-0.3506	61.5	64.5	42339555~43008300
qPR-2-1	E09	2	110	36c02124~36c02123	4.3223	0.5309	1.5093	109.5	110.5	45454175~45617954
qPR-2-1	E14	2	110	36c02124~36c02123	3.1572	1.2368	1.3338	109.5	111.5	45454175~45617954
qPR-7-1	E09	7	225	36c07124~36c07125	2.6343	0.3496	1.7035	224.5	226.5	42539244~43029097
qPR-8-1	E17	8	61	36c08086~36c08087	4.1731	1.4125	2.2383	60.5	61.5	45273390~45524732
qPR-9-1	E09	9	64	36c09111~36c09110	2.5361	0.3777	2.4934	63.5	64.5	40503647~43476585
qPR-10-1	E09	10	69	36c10054~36c10053	3.4842	0.45	2.2265	66.5	69.5	38328997~38463198
qPR-12-1	E08	12	106	36c12076~36c12077	2.8396	12.2795	0.5115	104.5	106.5	38995090~39293825
qPR-13-1	E16	13	56	36c13124~36c13123	2.7353	4.2707	0.5397	50.5	59.5	36245702~37104945
qPR-13-2	E14	13	95	36c13012~36c13013	3.7224	1.2848	1.1604	93.5	96.5	9397611~10318701
qPR-13-2	E16	13	95	36c13012~36c13013	3.8783	11.9235	1.2661	93.5	96.5	9397611~10318701
qPR-13-2	E09	13	96	36c13012~36c13013	3.2986	0.4712	1.5561	94.5	96.5	9397611~10318701
qPR-14-1	E19	14	95	36c14059~36c14058	4.8113	15.8298	0.4002	93.5	98.5	9898619~10293987
qPR-15-1	E09	15	66	36c15048~36c15047	3.7121	0.4556	2.2077	64.5	68.5	10626863~10821236
qPR-15-2	E14	15	88	36c15161~36c15160	3.7858	0.9609	1.7303	85.5	89.5	48963392~49203515
qPR-15-2	E09	15	89	36c15161~36c15160	4.1186	0.4461	2.2045	86.5	89.5	48963392~49203515
qPR-15-3	E09	15	92	36c15160~36c15159	4.0314	0.4527	2.1472	90.5	93.5	48862458~49103871
qPR-15-3	E14	15	92	36c15160~36c15159	3.586	0.9649	1.7401	90.5	94.5	48862458~49103871
qPR-15-4	E15	15	160	36c15018~36c15019	2.6804	4.7067	1.2039	159.5	161.5	5225054~5703286
qPR-15-4	E11	15	161	36c15018~36c15019	2.6588	4.7563	0.9006	159.5	162.5	5225054~5703286
qPR-17-1	E09	17	16	36c17007~36c17008	3.0753	0.384	2.4737	14.5	17.5	3905224~4613155
qPR-17-2	E17	17	90	36c17083~36c17082	3.1601	1.4145	2.2363	89.5	90.5	38236561~39149223
qPR-20-1	E18	20	55	36c20033~36c20032	2.8521	8.6649	-0.4946	52.5	58.5	28140170~31571458

## Sheet: Table S2
Table S2. Haplotype sequencing primers.
Primer Name	Sequence (5′→3′)
Glyma.01G114100-F	ATATTGCATATTTCTTTGGTGCACT
Glyma.01G114100-R	GGTTCAGGATAAAAGAACAAACCAT
Glyma.01G123300-F	ACGATCAAGATCAATGTTATGCAC
Glyma.01G123300-R	GCTCCCATTCTTGAGTTACTTTTGT
Glyma.12G231400-F	CCTCAGAATGTACGGAAACTACAAG
Glyma.12G231400-R	ATTCACTAAAACTGATGAGCTGCTT

## Sheet: Table S3
Table S3. Details of 97 QTLS for RIL 3613 linkage analysis.
QTLname	Chromosome	Marker Interval	Physical Region (Mb)	LOD	LOD(A)	LOD(AbyE)	PVE	PVE(A)	PVE(AbyE)	Add	AbyE_08	AbyE_09	AbyE_011	AbyE_14	AbyE_15	AbyE_16	AbyE_17	AbyE_18	AbyE_19	AbyE_20	AbyE_21
qPR-1-1	1	36c01030-36c01031	27.49-27.7	3.99	1.37	2.62	1.39	0.44	0.95	-0.08	-0.09	-0.05	-0.03	-0.06	0.02	-0.17	-0.07	0.14	-0.04	0.09	0.25
qPR-1-2	1	36c01043-36c01044	38.84-41.33	6.25	2.94	3.31	1.45	0.96	0.49	-0.12	0	-0.04	0.06	0	0.04	-0.03	-0.1	-0.15	-0.04	0.11	0.14
qPR-1-3	1	36c01047-36c01048	41.75-42.97	6.85	3.49	3.36	1.78	1.14	0.64	-0.13	0.05	-0.04	0.06	0.01	0.03	-0.03	-0.1	0.13	-0.02	-0.22	0.12
qPR-1-4	1	36c01053-36c01054	43.97-47.75	3.66	1.69	1.97	1.01	0.54	0.46	-0.09	0	-0.09	0.08	-0.01	0.03	-0.07	-0.15	0.1	-0.07	0.07	0.11
qPR-1-5	1	36c01068-36c01067	49.08-49.29	4.59	2.32	2.27	1.52	0.72	0.8	-0.1	-0.05	-0.14	-0.01	-0.02	0.05	-0.12	-0.07	0.1	-0.03	0.04	0.25
qPR-1-6	1	36c01019-36c01020	4.46-4.67	4.07	1.78	2.29	0.95	0.4	0.55	0.17	0.2	-0.16	0.12	0.29	-0.21	0.23	-0.01	0.12	-0.29	0.03	-0.31
qPR-2-1	2	36c02006-36c02007	1.01-1.74	2.89	0.86	2.03	0.99	0.25	0.75	0.06	-0.18	0.09	-0.04	0.01	0.13	0.2	-0.05	0.01	-0.08	-0.01	-0.08
qPR-2-2	2	36c02091-36c02090	15.51-16.52	3.02	2.33	0.68	1.09	0.74	0.35	-0.5	0.05	-0.48	0.56	-0.26	-0.3	-0.25	0.31	0.09	0.29	0.43	-0.42
qPR-2-3	2	36c02111-36c02110	41.52-43.18	4.32	1.21	3.11	1.2	0.31	0.89	0.07	-0.18	0.18	0.07	0.16	0.09	0.04	-0.05	-0.03	-0.13	-0.01	-0.14
qPR-2-4	2	36c02058-36c02057	10.16-10.31	4.52	0.03	4.49	1.19	0.01	1.18	-0.01	0.07	0.05	0.04	0.22	0.16	0.06	0.01	-0.11	-0.18	-0.04	-0.27
qPR-2-5	2	36c02015-36c02016	2.92-3.37	2.88	0.82	2.06	1	0.26	0.73	0.08	-0.18	0.09	0.05	0.23	0.18	-0.15	0.03	0	-0.16	-0.07	-0.02
qPR-3-1	3	36c03037-36c03038	31.86-33.13	3.08	0.52	2.56	0.63	0.17	0.46	0.09	0.02	-0.23	-0.06	0.01	0.06	0.02	0.06	0.3	-0.25	-0.03	0.11
qPR-3-2	3	36c03064-36c03065	40.14-41.36	3.1	0.59	2.51	0.97	0.18	0.79	0.09	0.1	-0.15	0.28	0.21	-0.03	0.18	-0.02	0.08	-0.21	-0.03	-0.41
qPR-4-1	4	36c04047-36c04048	8.83-9.22	5.02	0.18	4.84	1.85	0.05	1.79	0.03	-0.02	0.1	0.06	0.15	0.11	0.31	-0.12	-0.05	-0.16	-0.11	-0.27
qPR-4-2	4	36c04025-36c04027	4.99-5.64	3.85	1.22	2.63	0.91	0.36	0.55	-0.07	-0.01	0.06	0.03	0.2	0.08	-0.02	-0.16	-0.01	-0.07	0.02	-0.11
qPR-4-3	4	36c04064-36c04063	39.11-41.39	2.88	0	2.88	0.7	0	0.7	0	0.11	-0.11	0.11	-0.04	-0.09	0.15	-0.05	0.23	0.02	-0.13	-0.19
qPR-5-1	5	36c05015-36c05016	4.13-5.16	4.78	3.5	1.28	1.4	1.04	0.36	0.12	-0.06	0.02	0.04	0.1	0.14	-0.01	-0.01	0	-0.09	-0.07	-0.06
qPR-5-2	5	36c05073-36c05074	39.66-40.34	3.93	0.36	3.57	0.92	0.11	0.81	0.04	-0.17	0.1	0.01	-0.12	0.13	-0.01	-0.09	0.1	-0.12	0.11	0.06
qPR-5-3	5	36c05077-36c05078	40.54-40.91	3.48	0.23	3.26	0.65	0.07	0.58	0.03	-0.15	0	0.05	-0.01	0.02	-0.06	-0.03	0.15	-0.1	0.16	-0.04
qPR-5-4	5	36c05048-36c05049	35.47-35.65	3.06	1.07	1.99	1.05	0.34	0.71	-0.09	-0.19	-0.07	0	-0.09	-0.15	-0.1	0.1	0.15	-0.03	0.24	0.15
qPR-6-1	6	36c06015-36c06016	2.95-3.26	5.28	1.29	3.99	1.93	0.41	1.52	0.08	-0.13	0.13	-0.01	0.28	0.1	0.08	-0.02	0.05	-0.12	-0.09	-0.28
qPR-6-2	6	36c06021-36c06022	3.65-4.22	5.39	2.1	3.28	1.88	0.67	1.21	0.1	-0.18	0.16	-0.01	0.21	0.06	0.12	-0.02	0.06	-0.14	-0.08	-0.2
qPR-6-3	6	36c06043-36c06044	7.71-8	3.62	0	3.61	1.2	0	1.2	0	-0.11	0.05	0.02	0.24	0.13	0.09	-0.08	0.04	-0.12	-0.03	-0.24
qPR-6-4	6	36c06057-36c06058	12.57-12.83	3.36	1.26	2.1	0.93	0.4	0.53	-0.08	-0.16	0.05	-0.02	-0.02	0.04	-0.01	-0.09	0	-0.04	0.21	0.06
qPR-6-5	6	36c06129-36c06128	49.24-49.38	3.54	0.79	2.75	1.14	0.24	0.9	0.06	-0.19	0.03	0.04	0.25	0.05	0.03	-0.05	0.08	-0.08	0.02	-0.17
qPR-6-6	6	36c06120-36c06119	47.49-48.31	4.01	0.37	3.64	1.38	0.12	1.26	0.04	-0.26	0.16	0.05	0.21	0.11	-0.15	-0.04	0.06	-0.07	0.05	-0.11
qPR-6-7	6	36c06147-36c06148	50.83-51.21	3.3	0.06	3.23	1.3	0.02	1.28	0.02	-0.06	-0.01	0.13	0.16	-0.01	0.3	-0.12	-0.04	-0.08	-0.06	-0.2
qPR-7-1	7	36c07038-36c07040	8.85-9.65	3.32	1.93	1.39	0.96	0.63	0.33	0.11	-0.08	0.04	0.05	0.07	0.11	-0.08	-0.02	0.05	-0.16	-0.01	0.02
qPR-7-2	7	36c07073-36c07074	18.01-18.5	3.92	2.13	1.79	1.17	0.68	0.49	0.1	-0.03	0.14	-0.04	0.06	0.06	0.05	-0.06	0.07	-0.08	-0.01	-0.16
qPR-7-3	7	36c07083-36c07084	19.82-32.96	4.87	1.54	3.33	1.3	0.5	0.81	0.08	-0.03	0.18	-0.08	0.02	0.12	0.01	-0.1	0.14	-0.1	-0.01	-0.17
qPR-7-4	7	36c07114-36c07115	38.83-39.03	4.99	3.4	1.59	1.42	0.94	0.48	0.14	-0.01	0.06	0.07	0.14	0.1	0.01	0.02	-0.05	-0.07	-0.04	-0.24
qPR-7-5	7	36c07124-36c07125	42.79-43.03	5.23	2.27	2.96	1.1	0.51	0.6	0.29	-0.41	0.43	0.34	0.18	0.1	-0.65	0.09	-0.13	0.26	-0.14	-0.08
qPR-8-1	8	36c08033-36c08034	10.53-10.83	3.58	2.35	1.22	0.88	0.76	0.12	-0.1	0	0.02	-0.03	0	0.05	0.09	-0.03	-0.05	0.01	-0.04	-0.03
qPR-8-2	8	36c08052-36c08051	16.36-17.13	3.54	1.62	1.93	1.14	0.46	0.68	0.13	-0.11	-0.12	0.14	0.41	0.11	0.06	-0.09	-0.06	-0.15	-0.05	-0.15
qPR-8-3	8	36c08086-36c08087	45.27-45.52	6.56	0	6.56	1.76	0.01	1.75	-0.03	-0.15	-0.18	-0.58	-0.79	-0.22	-0.17	0.58	0.4	0.54	0.29	0.28
qPR-8-4	8	36c08018-36c08017	4.41-5.17	5.58	3.44	2.14	1.41	1.02	0.39	0.2	0.03	-0.08	0.1	0.12	-0.05	0.14	0.07	0.14	-0.26	-0.04	-0.17
qPR-8-5	8	36c08081-36c08080	44.46-44.85	3.55	0.59	2.96	0.98	0.19	0.79	0.14	0.52	-0.26	-0.07	0.38	0.02	-0.06	-0.36	0.39	-0.34	-0.17	-0.06
qPR-8-6	8	36c08092-36c08091	46.52-47.04	3.15	0.74	2.4	0.84	0.22	0.61	0.14	0.18	-0.27	0.08	0.15	0.08	0.32	-0.03	0.27	-0.46	-0.27	-0.06
qPR-9-1	9	36c09076-36c09077	20.54-27.33	3.19	0.67	2.52	0.75	0.22	0.53	0.11	0.23	-0.21	0.02	-0.08	0.09	0.16	-0.08	0.33	-0.19	-0.15	-0.12
qPR-9-2	9	36c09043-36c09044	6.2-6.91	3.78	1.45	2.34	1.14	0.45	0.7	0.08	-0.09	0.12	0.12	0.13	0.08	-0.14	0.01	0.03	0	-0.09	-0.16
qPR-9-3	9	36c09074-36c09075	19.76-20.54	3.18	1.57	1.61	0.86	0.51	0.35	-0.08	0.01	-0.05	0.02	0.01	-0.01	-0.04	-0.14	0.09	-0.06	0.07	0.1
qPR-10-1	10	36c10058-36c10056	38.54-39.03	3.34	1.4	1.94	1.27	0.45	0.82	0.13	-0.13	0.15	0.12	0.19	0.07	0.25	0.04	-0.11	-0.17	-0.07	-0.35
qPR-10-2	10	36c10019-36c10020	6-6.77	3.47	0.3	3.16	0.83	0.08	0.75	0.07	-0.28	0.17	-0.03	-0.34	0.05	-0.22	0.33	0.17	0.08	0.02	0.07
qPR-10-3	10	36c10026-36c10025	8.92-12.08	2.77	1.73	1.05	0.79	0.52	0.27	0.09	-0.04	0.03	-0.02	0.06	0.06	0.09	0	0.06	-0.1	-0.06	-0.08
qPR-10-4	10	36c10085-36c10084	48.8-49.84	2.78	1.26	1.52	0.83	0.39	0.44	0.07	-0.03	-0.06	0.14	0.07	0.04	0	-0.01	-0.12	0.01	-0.11	0.09
qPR-11-1	11	36c11003-36c11002	2.29-3.62	3.06	0.79	2.28	0.78	0.24	0.54	0.09	-0.27	0.16	-0.1	0.14	0.08	-0.03	0.06	0.17	-0.14	0.05	-0.12
qPR-12-1	12	36c12072-36c12073	38.01-38.19	2.52	0.74	1.78	0.81	0.24	0.58	0.06	0.06	-0.03	0.02	0.11	0.08	0.12	-0.15	0.04	-0.15	-0.13	0.05
qPR-12-2	12	36c12054-36c12055	34.25-34.43	3.35	1.59	1.76	1.04	0.52	0.52	0.12	-0.24	0.12	0.01	0.14	0.08	0.02	0.09	0.02	-0.07	0.02	-0.21
qPR-12-3	12	36c12076-36c12077	39-39.29	6.35	3.12	3.23	2.49	0.99	1.5	0.12	0.33	0	0.07	0.12	0.04	0.08	-0.12	-0.04	-0.2	-0.19	-0.09
qPR-13-1	13	36c13155-36c13154	44.42-45.1	3.84	2.24	1.61	1.36	0.72	0.64	0.1	0	0.09	0.14	0.11	0.02	0.08	0.01	-0.1	-0.14	-0.12	-0.1
qPR-13-2	13	36c13124-36c13123	36.25-37.1	4.94	2.46	2.48	1.87	0.72	1.15	0.1	-0.03	0.08	0.01	0.1	-0.01	0.3	-0.08	-0.03	-0.12	-0.02	-0.21
qPR-13-3	13	36c13032-36c13031	14.77-15.04	3.93	1.59	2.33	0.9	0.45	0.45	-0.12	0.08	-0.07	0.14	0.05	0.1	0.14	0.06	-0.05	-0.09	-0.07	-0.29
qPR-13-4	13	36c13012-36c13013	9.4-10.32	4.77	0.19	4.58	1.57	0.05	1.52	0.03	-0.04	0.11	0.07	0.23	0.02	0.22	-0.02	-0.06	-0.11	-0.19	-0.23
qPR-13-5	13	36c13068-36c13069	26.34-27.13	3.72	0.67	3.04	0.98	0.2	0.78	0.05	-0.18	0.14	0.03	0	0.06	-0.2	0	0.08	-0.01	0.12	-0.05
qPR-13-6	13	36c13084-36c13085	28.83-29.11	4.65	0.91	3.74	1.06	0.3	0.76	0.07	-0.16	0.05	-0.02	-0.16	0.04	-0.1	-0.05	0.13	0.02	0.19	0.06
qPR-14-1	14	36c14018-36c14019	2.54-2.92	3.94	1.45	2.49	1.3	0.46	0.84	0.14	-0.26	0.26	-0.07	0.37	0.07	-0.27	0.1	0.05	-0.16	0.05	-0.15
qPR-14-2	14	36c14071-36c14070	13.84-14.35	2.64	1.25	1.39	0.87	0.4	0.46	0.08	0	0.11	-0.1	0	0.1	-0.18	0	0.01	-0.01	-0.01	0.08
qPR-14-3	14	36c14059-36c14058	9.9-10.29	6.43	1.28	5.14	1.21	0.37	0.84	0.07	-0.09	-0.03	-0.17	0.01	0.02	-0.05	0	0.05	0.28	0.03	-0.03
qPR-14-4	14	36c14054-36c14053	8.7-8.98	3.06	0.42	2.64	0.72	0.13	0.58	0.04	-0.06	-0.02	-0.08	-0.06	0.04	-0.17	0.02	0.15	-0.01	0.08	0.12
qPR-14-5	14	36c14040-36c14039	6.27-6.42	3.38	0.01	3.37	1.06	0	1.05	-0.01	-0.18	0.04	-0.14	0.01	0	-0.2	0.1	0.08	0.01	0.19	0.09
qPR-14-6	14	36c14109-36c14108	47.4-47.63	3.13	1.63	1.5	1	0.52	0.48	0.12	-0.13	0.11	0.04	0.16	0.04	0.05	0.16	-0.04	-0.14	-0.06	-0.18
qPR-15-1	15	36c15070-36c15069	13.54-13.9	2.52	1.13	1.39	0.64	0.36	0.28	-0.07	0.09	0.05	0.07	-0.02	0.07	-0.05	-0.1	0.03	-0.04	-0.09	-0.02
qPR-15-2	15	36c15048-36c15047	10.63-10.82	4.26	0.73	3.53	1.13	0.2	0.93	0.11	-0.41	0.4	-0.08	0.26	-0.12	-0.32	0.22	0.1	-0.02	0.11	-0.15
qPR-15-3	15	36c15161-36c15160	48.96-49.2	4.48	2.25	2.23	1.22	0.56	0.66	0.15	-0.24	0.17	0.05	0.3	0.02	0.04	0.08	0.02	-0.09	-0.03	-0.31
qPR-15-4	15	36c15153-36c15152	47.57-48.41	3.54	0.48	3.06	1.31	0.15	1.15	0.05	-0.1	0.2	0.11	0.18	0.12	-0.06	-0.08	-0.03	-0.04	-0.06	-0.25
qPR-15-5	15	36c15163-36c15064	12.9-13.04	2.7	0.94	1.76	0.83	0.29	0.53	0.09	-0.18	0.15	0.02	0.16	-0.02	0.01	0.07	0.05	-0.01	0.01	-0.26
qPR-15-6	15	36c15057-36c15056	12.21-12.56	3.05	2.33	0.72	1.13	0.76	0.37	-0.57	0.16	-0.58	0.57	-0.36	-0.33	-0.28	0.39	0.13	0.34	0.45	-0.5
qPR-15-7	15	36c15016-36c15017	4.63-5.23	4.68	2.16	2.52	1.62	0.65	0.97	0.51	0.3	-0.51	0.52	1.27	0.55	-0.52	-0.74	-0.16	-0.82	-0.23	0.33
qPR-15-8	15	36c15020-36c15021	5.7-6.04	4.51	0.29	4.21	1.2	0.09	1.11	-0.04	-0.16	0.05	0.18	0.12	0.2	0.12	-0.14	-0.06	-0.13	-0.03	-0.16
qPR-15-9	15	36c15021-36c15022	5.81-6.09	2.89	0.87	2.02	0.8	0.28	0.53	-0.07	-0.14	0.05	0.08	0.01	0.19	0.11	-0.07	-0.01	-0.1	-0.01	-0.1
qPR-15-10	15	36c15099-36c15100	21.13-21.72	3.13	0.05	3.08	0.75	0.02	0.73	-0.02	0.06	-0.05	0.14	0.21	0.11	0.14	-0.18	-0.14	-0.15	-0.15	0.02
qPR-15-11	15	36c15126-36c15125	29.22-32.64	3.83	0.48	3.35	0.88	0.15	0.73	-0.07	0.17	-0.13	0.14	0.24	0.1	0.04	-0.14	-0.13	-0.16	-0.15	0.02
qPR-15-12	15	36c15077-36c15078	15.16-15.29	3.39	0.36	3.03	0.7	0.12	0.59	0.04	-0.13	-0.08	-0.07	-0.07	-0.1	-0.02	0.06	0.17	0.06	0.07	0.1
qPR-15-13	15	36c15025-36c15026	6.8-7.28	2.61	0.71	1.89	0.74	0.22	0.51	-0.06	-0.07	-0.02	0.14	0.04	0.17	-0.14	0.01	-0.08	-0.03	-0.03	0.02
qPR-15-14	15	36c15002-36c15003	1-1.55	3.62	2.33	1.29	1	0.75	0.25	-0.1	-0.01	-0.06	0.09	0.06	0.11	0	-0.05	-0.01	-0.02	-0.03	-0.09
qPR-15-15	15	36c15011-36c15012	3.6-4.2	5.36	1.53	3.83	1.54	0.49	1.04	-0.08	0.04	-0.03	0.04	0.06	0.04	0.27	-0.17	0.03	-0.08	-0.01	-0.19
qPR-16-1	16	36c16001-36c16002	0-0.97	3.08	2.07	1.01	0.92	0.67	0.24	-0.1	0.01	0	0.02	0.09	-0.01	0.03	-0.07	0.08	-0.03	0.02	-0.13
qPR-16-2	16	36c16061-36c16062	29.35-30.17	4.53	1.76	2.77	1.39	0.52	0.87	0.32	0.44	-0.31	0.16	0.79	0.2	-0.13	-0.52	0.22	-0.68	-0.33	0.14
qPR-16-3	16	36c16106-36c16107	37.52-37.88	2.7	0.33	2.37	0.67	0.11	0.57	0.04	-0.14	-0.02	-0.14	0	0.09	-0.05	-0.03	0.13	0	0.05	0.11
qPR-17-1	17	36c17019-36c17020	9.88-11.11	2.98	0.45	2.53	0.9	0.14	0.76	-0.05	-0.11	0.13	-0.01	0.01	0.1	0.15	-0.16	0.05	-0.05	0.06	-0.17
qPR-17-2	17	36c17012-36c17011	4.78-5.41	3.43	0	3.43	0.9	0	0.9	0	-0.02	0.01	0.08	0.14	0.2	0.06	-0.19	-0.12	-0.11	0	-0.05
qPR-18-1	18	36c18004-36c18005	0.62-0.84	3.17	2.13	1.04	0.99	0.69	0.3	-0.1	-0.07	0.03	0.02	0.02	-0.08	0.06	-0.02	0.14	-0.01	0.01	-0.1
qPR-18-2	18	36c18025-36c18026	5.51-7.09	7.14	2.8	4.33	1.83	0.86	0.98	0.11	-0.18	0.19	-0.08	0.04	0.12	0.03	-0.09	0.11	-0.12	0.11	-0.13
qPR-18-3	18	36c18014-36c18015	3.41-3.83	3.13	0.08	3.05	1.04	0.02	1.01	0.02	-0.15	0.07	0.11	0.25	-0.03	-0.14	0.02	0.1	-0.04	-0.05	-0.15
qPR-18-4	18	36c18074-36c18075	49.14-49.55	4.2	1.15	3.05	1.24	0.31	0.93	-0.07	-0.09	-0.05	-0.05	-0.15	0.02	-0.14	-0.07	0.13	0.06	0.12	0.22
qPR-18-5	18	36c18063-36c18064	47.43-48.02	4.17	0.16	4.01	1.33	0.05	1.28	0.03	-0.29	0.17	0.05	0.08	0.02	-0.18	0	0.13	-0.02	0.1	-0.07
qPR-18-6	18	36c18089-36c18088	50.93-51.35	4.66	1.96	2.7	1.92	0.63	1.29	-0.09	-0.02	-0.15	0.01	-0.22	-0.05	-0.16	0.08	0.09	0.04	0.1	0.27
qPR-18-7	18	36c18083-36c18082	50.48-50.61	3.22	0.66	2.57	1.23	0.21	1.02	-0.05	0.03	-0.2	0.01	-0.15	-0.1	-0.01	0.08	0.04	0.05	-0.01	0.27
qPR-18-8	18	36c18079-36c18078	49.99-50.19	3.01	0.77	2.24	0.96	0.21	0.74	0.13	0.09	0.42	-0.35	-0.01	0.14	-0.48	0.24	-0.12	-0.06	0.02	0.1
qPR-19-1	19	36c19007-36c19008	1.04-1.2	7.31	4.14	3.17	2.16	1.24	0.93	0.13	-0.16	0.16	0.05	0.14	0.1	0.03	-0.06	0.04	-0.1	0	-0.21
qPR-19-2	19	36c19053-36c19054	38.77-39.41	3.98	0.45	3.53	1.13	0.13	0.99	0.04	-0.14	0.06	-0.07	0.02	0.17	0.19	-0.01	0.11	-0.18	-0.02	-0.14
qPR-19-3	19	36c19028-36c19027	8.79-9.01	6.06	0.33	5.73	1.87	0.08	1.79	0.11	-0.52	0.89	-0.52	-0.12	0.11	-1.04	0.5	0.29	0.23	0.24	-0.06
qPR-19-4	19	36c19088-36c19089	45.16-45.81	2.6	0.77	1.83	1.02	0.25	0.78	-0.12	-0.09	-0.07	0.03	-0.37	-0.07	-0.34	0.14	0.23	0.12	0.32	0.1
qPR-19-5	19	36c19095-36c19096	46.47-47.34	4.79	1.99	2.8	1.4	0.64	0.76	0.11	-0.12	0.21	-0.07	-0.19	0.17	0.06	-0.06	0.11	-0.05	-0.07	0
qPR-20-1	20	36c20034-36c20033	31.51-33.54	4.46	0	4.46	0.93	0	0.93	0	0.18	0.13	0.31	0.2	0.18	-0.05	0.01	-0.53	-0.22	-0.29	0.09
qPR-20-2	20	36c20019-36c20058	40.37-40.54	2.52	0.31	2.2	0.7	0.1	0.6	0.07	-0.19	-0.08	0.34	-0.05	0.18	-0.18	0.04	0	-0.19	-0.07	0.19
qPR-20-3	20	36c20005-36c20004	1.07-1.33	2.81	0.4	2.41	0.85	0.13	0.72	-0.06	-0.04	-0.06	-0.14	-0.09	-0.2	-0.15	0.03	0.08	0.09	0.32	0.14

## Sheet: Table S4
Table S4. The number of advantageous alleles and genotype values across 120 lines in 11 environments.
Line	E08		E09		E11		E14		E15		E16		E17		E18		E19		E20		E21
	Number of PSA	GenoValue	Number of PSA	GenoValue	Number of PSA	GenoValue	Number of PSA	GenoValue	Number of PSA	GenoValue	Number of PSA	GenoValue	Number of PSA	GenoValue	Number of PSA	GenoValue	Number of PSA	GenoValue	Number of PSA	GenoValue	Number of PSA	GenoValue
Range	30~71	32.4822~43.7312	23~62	31.5651~41.5553	40~67	35.7843~42.0959	23~73	31.6567~46.4109	28~76	33.7408~43.2866	31~62	32.0669~38.2309	36~74	35.2674~44.0376	37~67	35.0538~42.9886	15~71	30.5308~43.0124	31~65	34.5763~41.0527	27~76	29.3959~46.7367
HN1	31	32.7464	57	40.2255	66	41.7665	71	45.4859	76	43.1668	48	35.1827	36	36.3022	64	42.5902	17	30.6586	39	37.9985	34	31.8769
HN2	71	43.7312	23	31.5651	40	37.9081	23	31.6567	40	35.6692	34	32.8963	54	38.6016	54	40.0042	65	39.8658	57	39.3649	76	46.7367
HN3	51	37.8904	55	39.2901	64	42.0959	65	45.9561	56	39.271	62	38.1715	44	37.2266	50	39.4646	29	32.5496	39	36.4299	28	29.6549
HN4	53	39.362	51	38.0467	58	40.4539	63	44.7329	54	39.0274	60	38.2309	50	39.3522	52	39.2992	39	34.334	31	34.5763	32	30.5837
HN5	42	35.4632	54	39.5649	51	39.4375	62	44.3647	57	39.4968	49	34.2563	57	40.7834	59	40.9504	40	34.0164	42	37.1963	41	32.4697
HN6	57	39.0242	41	36.3571	62	41.6815	53	42.2431	48	37.3906	40	32.3731	62	39.8478	46	38.656	41	35.8368	51	37.8583	48	36.7327
HN7	43	35.7076	53	39.1357	52	39.5873	63	44.7401	56	39.1602	48	34.1283	58	40.9038	58	40.7216	41	34.1136	43	37.3377	40	32.4635
HN8	39	34.9024	51	38.9007	64	41.0767	61	44.4075	64	41.1488	46	34.7493	42	37.2174	64	42.5584	23	31.3562	45	38.5419	40	33.1415
HN9	53	38.5964	49	37.8167	62	41.6957	57	42.8193	58	39.7684	48	34.5685	62	40.7398	46	38.3942	43	34.7396	33	34.8469	40	34.0155
HN10	54	37.3072	34	35.2183	55	40.1445	50	40.2889	49	37.5202	41	33.0287	59	40.149	59	40.9168	46	36.3526	54	39.5825	51	37.4915
HN11	36	33.4856	56	40.1301	45	38.5045	52	41.3653	51	38.693	49	34.8373	55	40.5174	67	42.9886	40	34.633	54	40.4889	37	32.3559
HN12	33	32.9862	59	40.7403	66	41.9075	73	46.4109	76	43.2866	50	35.6793	36	36.2428	60	41.9314	15	30.5308	39	37.5939	32	30.6909
HN13	57	39.7536	41	36.0957	56	40.8645	51	41.9141	50	37.5128	52	36.3063	50	38.8478	54	40.332	41	34.1654	45	36.2815	46	35.9263
HN14	40	34.381	62	41.1145	63	41.7677	68	45.1889	67	41.527	59	37.6445	37	36.533	57	41.3216	22	31.2684	40	37.8107	27	29.4435
HN15	57	38.5926	33	35.5615	46	39.2025	35	37.9761	50	37.0894	40	33.7239	52	39.007	56	40.8708	49	36.2896	59	39.6139	60	40.0733
HN16	30	32.4822	56	40.0641	65	41.6243	70	45.3471	75	42.9654	47	35.1475	37	36.428	65	42.9342	18	30.7878	40	38.1341	35	32.0855
HN17	46	37.0088	50	38.4361	63	41.4825	62	44.2617	59	39.9198	57	37.8229	49	38.9664	51	40.0946	34	33.273	32	35.6567	33	31.0773
HN18	44	34.6804	46	38.8893	53	39.9387	54	42.0399	57	38.648	39	33.3245	47	38.7308	67	42.5642	36	34.5058	50	39.0545	47	35.6235
HN19	50	37.715	40	36.6671	67	41.6403	50	41.5377	57	38.9332	43	34.9859	47	37.9498	57	41.0232	34	33.4916	50	38.4579	49	35.5993
HN20	54	38.9286	42	36.5367	57	40.6549	50	42.0549	51	37.4678	51	35.8257	49	38.7474	57	41.0808	38	33.5558	46	37.4423	45	35.7057
HN21	40	34.8724	48	38.6419	51	39.1129	52	40.7145	53	38.1626	45	33.8055	55	40.3502	63	42.1782	44	34.9176	52	39.8239	47	35.4203
HN22	44	36.2554	42	37.5745	61	40.5153	52	41.7467	61	39.6202	43	34.8933	43	37.5152	63	42.577	32	33.3884	52	39.0231	45	34.8911
HN23	41	35.482	51	39.3189	50	39.2803	59	43.8445	58	39.1518	48	34.2899	54	40.2398	60	41.4188	41	34.4278	47	37.9447	40	32.6009
HN24	36	33.7456	56	40.1795	51	39.6561	60	43.7381	57	39.7428	53	35.9389	49	39.2628	63	42.0574	34	33.0224	48	39.0561	37	31.5999
HN25	52	37.8564	38	36.2213	49	39.1757	44	39.2403	53	37.9046	41	33.8319	53	39.2312	59	41.0774	44	35.9306	52	39.0271	53	38.5035
HN26	46	36.9648	52	38.9073	47	39.0475	54	40.7943	59	39.6572	49	34.8317	55	39.8442	57	40.6884	42	34.5468	42	38.3983	41	34.3183
HN27	32	33.0208	56	39.9875	65	41.6253	70	45.1889	73	42.5522	49	35.7295	37	36.5204	65	42.6748	18	30.9886	40	38.0191	35	31.6933
HN28	44	35.358	52	38.9647	65	41.8851	66	45.1685	65	40.4836	49	35.3855	43	37.6578	57	40.9722	28	32.699	40	37.1127	37	32.3139
HN29	35	33.6856	59	40.8031	58	40.4059	67	45.1497	68	41.4826	52	35.8677	42	38.0382	62	42.0172	27	32.2964	39	37.8261	30	30.4269
HN30	41	35.5408	59	40.4429	58	40.8147	69	45.0687	66	40.9768	60	37.6337	46	38.2956	56	40.7694	27	32.6508	33	36.4103	28	29.3959
HN31	37	34.4752	57	40.0457	58	40.5833	69	45.0577	66	41.0694	52	35.5625	44	38.125	64	42.017	25	32.2176	39	37.5057	34	31.3411
HN32	39	34.2668	51	39.0337	66	41.3691	65	44.5939	68	41.0066	44	34.7585	42	37.825	64	42.1782	23	31.989	43	37.8807	40	33.0995
HN33	38	33.7672	54	39.4365	65	41.4807	66	44.6619	69	41.4106	49	35.9521	39	37.0988	63	42.2262	22	31.823	44	37.9863	35	32.1571
HN34	39	34.0902	53	39.3299	64	41.1301	65	44.4225	68	41.0108	48	35.7067	40	37.3688	64	42.3362	23	32.0864	45	38.0475	36	32.4711
HN35	35	33.7414	57	40.4479	62	40.9741	69	45.0413	72	41.8136	50	35.6911	36	36.8584	66	42.7654	19	31.3104	43	38.0319	34	31.3247
HN36	38	34.2898	54	39.5121	63	41.2953	68	45.2087	69	41.4318	51	35.9029	39	36.8498	63	42.0796	22	31.8454	42	37.7707	33	31.8139
HN37	37	33.7818	57	40.1979	64	41.3939	71	45.6711	72	42.3486	50	35.5547	40	36.752	62	41.8228	19	31.27	39	37.4589	36	31.7487
HN38	36	33.4642	54	39.8621	63	41.6475	68	45.5421	75	42.8838	49	35.6883	37	36.3176	61	41.84	20	30.9638	38	37.7127	37	32.0783
HN39	40	34.8528	52	39.4293	55	40.4435	64	44.5157	69	41.156	49	34.9527	39	37.0998	65	42.1276	26	32.2454	42	38.1429	39	33.0337
HN40	44	35.655	54	39.2921	57	40.5541	64	44.0977	63	40.8032	53	35.9891	43	37.396	63	41.5576	28	32.7006	42	37.8515	37	32.1017
HN41	48	36.5562	50	38.4013	59	41.3223	62	43.9091	65	41.1388	53	36.6839	43	37.013	57	40.8834	28	32.3054	38	37.2595	37	32.5259
HN42	45	36.2228	49	39.1717	54	40.3309	63	44.2857	66	40.5282	52	36.7921	42	37.3236	60	41.5708	29	32.8308	41	37.3171	36	31.6253
HN43	49	37.1648	53	39.1713	58	41.8065	65	44.6071	66	41.4842	58	37.0539	46	36.9838	54	39.8998	27	32.169	35	36.5017	36	31.1575
HN44	43	36.101	55	39.4037	60	41.9831	65	45.5243	64	41.0962	56	36.3221	46	37.6792	52	40.4006	27	32.0104	37	36.2533	34	31.2257
HN45	48	37.3348	50	38.0553	59	41.1729	54	41.7023	57	39.7602	49	34.4781	55	38.7876	53	40.0846	34	33.674	50	38.5499	45	34.4013
HN46	48	37.9112	54	38.7925	55	40.0443	58	43.7909	49	38.066	55	36.6119	55	39.6036	53	40.1446	40	34.8152	44	36.9115	37	31.3085
HN47	37	34.7446	57	39.5783	58	41.0805	61	43.4541	64	41.2054	52	35.6511	44	38.1708	52	40.9384	33	32.7652	45	38.1677	36	32.2451
HN48	54	38.4736	40	36.3887	47	39.2419	40	38.7225	43	36.445	47	34.3597	63	41.0648	51	39.7412	56	37.0468	50	39.2823	51	37.2329
HN49	52	38.6306	38	35.8847	51	39.4917	44	39.8583	43	36.864	45	34.3307	65	41.333	53	40.0044	50	36.387	50	38.4917	51	36.7255
HN50	43	36.1096	49	38.9471	60	41.1267	61	43.8081	62	40.8874	50	35.3601	52	38.6558	54	40.819	31	32.5434	37	37.1177	42	32.6249
HN51	58	38.567	38	36.3859	49	38.6999	44	38.8475	45	36.4376	45	34.3071	63	40.9592	51	39.7234	52	37.2054	54	38.8819	55	37.9855
HN52	57	39.2446	35	35.3623	52	39.5929	43	38.8597	44	36.9034	44	34.0203	60	40.8202	50	39.2554	51	37.0596	47	38.5083	54	38.3739
HN53	51	38.372	39	36.0307	58	40.6589	47	39.7885	48	37.931	52	34.7661	60	40.8492	50	39.4038	47	36.2212	47	37.9405	46	36.0405
HN54	47	37.6178	39	36.6569	54	39.7629	47	39.4281	52	37.9688	46	34.4597	62	41.1814	54	40.2072	49	36.4996	47	38.5723	44	35.6453
HN55	57	39.148	47	37.8789	50	39.5611	49	41.2319	48	37.5148	52	34.0487	64	41.3092	48	38.8694	45	35.9388	47	37.3253	44	35.1735
HN56	47	37.4464	49	37.7513	54	39.6885	51	41.4249	46	38.0688	46	33.4937	64	41.3964	60	40.9592	47	35.677	47	37.4769	42	34.6173
HN57	51	37.52	43	36.9937	54	40.5791	53	42.2961	56	39.1936	48	34.9501	54	38.9122	56	39.9462	37	34.6318	45	36.9381	48	36.0397
HN58	59	39.9362	45	37.1629	44	38.6151	39	37.3135	44	36.9988	40	32.9251	60	39.7462	52	39.5752	57	38.0744	51	39.1283	52	38.5235
HN59	57	40.257	51	37.5453	52	39.9519	43	39.5495	52	38.592	46	34.9329	54	38.955	48	38.9206	47	35.8402	43	36.9131	46	36.5421
HN60	52	39.204	44	36.5189	59	40.1961	48	39.7991	49	37.623	51	36.4131	51	38.8066	57	41.151	46	35.0788	48	37.9669	41	35.2429
HN61	48	37.3906	44	36.7345	49	38.8743	48	39.5493	43	36.219	45	34.4079	61	41.5742	63	42.1572	50	36.4218	50	37.9137	45	36.7587
HN62	56	39.6686	46	37.1191	49	39.6193	48	40.5903	51	38.066	53	35.4317	55	39.7744	53	39.8012	46	36.02	46	37.1877	39	34.7199
HN63	44	36.0242	48	38.1555	59	40.5397	58	42.7745	59	39.465	49	34.4315	55	39.1824	51	40.6338	34	33.4566	46	39.1815	41	34.1561
HN64	55	38.7494	47	38.3727	56	40.5513	55	42.9181	52	38.1706	52	35.3905	50	38.543	56	40.2842	35	34.0124	45	37.3423	40	33.6661
HN65	48	37.005	42	37.8565	51	39.2799	48	40.1567	47	37.2866	51	34.7675	55	39.6608	59	41.2906	46	35.696	52	39.5063	45	35.4947
HN66	50	37.1898	44	37.4461	57	40.1095	58	43.3707	53	38.181	53	36.2825	57	40.1088	53	39.6184	40	34.0228	46	38.0649	41	33.6071
HN67	47	36.307	43	38.0331	58	40.7891	53	41.2361	54	38.7914	46	34.9419	54	39.3392	52	39.9106	41	34.7354	49	38.9441	44	34.9721
HN68	47	37.1116	45	37.0861	56	40.9623	53	41.9783	52	38.0164	56	36.6709	50	38.9062	50	39.9964	41	35.0158	49	38.0469	40	34.2103
HN69	49	37.2508	51	38.0387	58	40.9197	53	42.0941	60	39.3766	52	35.3531	54	39.373	50	39.6114	35	34.0564	45	37.5529	40	34.3747
HN70	51	38.8674	51	37.7719	52	39.5823	51	41.7723	54	37.8112	54	34.5713	60	40.5878	52	40.061	43	35.3874	45	38.1511	36	33.4375
HN71	48	36.2932	48	38.7693	51	39.2321	54	41.0317	61	39.8288	47	33.8249	49	39.2374	57	41.1192	38	35.021	46	37.6569	43	35.9869
HN72	43	36.1	49	38.8879	50	39.1187	59	42.0295	56	39.4686	46	34.6791	52	40.008	56	40.8452	41	34.6388	45	38.0827	44	34.1417
HN73	52	38.1586	40	36.1985	55	40.1803	52	39.2165	49	38.1994	45	33.1325	59	40.2914	53	40.2752	44	35.9634	46	38.3011	53	38.0839
HN74	48	36.6126	50	39.0273	51	38.9407	50	40.9131	53	38.2324	43	33.1653	55	40.1594	65	42.3414	38	34.5612	46	38.2657	43	35.7819
HN75	45	36.1038	53	39.8283	50	39.9549	59	43.3013	66	40.574	50	34.4467	52	40.0152	60	40.6446	33	33.3466	37	35.9713	40	33.8135
HN76	39	35.1274	51	38.6201	56	41.2965	59	42.6085	58	39.5254	50	36.5967	48	38.8394	56	41.2018	33	34.1294	43	37.5439	34	32.5117
HN77	52	37.387	42	37.8125	53	40.2737	58	42.9085	59	39.1654	51	35.2267	53	39.2316	65	41.0682	34	33.608	40	36.8649	43	34.4533
HN78	52	37.5672	38	36.7901	55	39.3035	52	40.2023	51	38.3322	47	35.1015	49	38.5274	65	42.2214	40	35.0638	52	38.5785	45	36.3119
HN79	40	35.451	50	39.1005	49	39.1429	58	42.3461	57	39.7374	47	34.2929	53	39.5338	59	41.0174	36	34.178	50	38.9389	41	34.2605
HN80	47	36.21	47	37.9763	58	39.9321	53	40.7139	50	38.1004	42	32.6341	56	39.4866	66	42.239	37	34.2886	55	40.3299	48	36.0897
HN81	49	38.0222	43	36.1769	58	41.4697	55	41.9599	60	39.5922	52	36.8595	48	37.6188	54	39.8634	39	34.3344	47	37.7117	40	34.3893
HN82	51	37.2966	39	36.6351	62	41.2147	55	41.7255	50	37.6532	46	34.3359	52	39.3334	56	40.8146	41	34.8822	51	38.4499	42	35.6593
HN83	41	36.3516	47	38.1745	62	41.0875	65	45.2317	60	40.3494	50	34.5855	52	38.3624	56	40.2888	33	33.781	41	37.5003	36	32.2869
HN84	49	36.9474	45	38.0897	52	39.9663	57	42.6793	60	39.323	52	36.6127	42	37.8942	58	41.07	35	34.242	45	37.7035	36	33.4719
HN85	33	34.1546	49	38.0927	50	39.9903	61	41.2709	60	40.2086	44	35.6289	42	37.4852	64	42.6146	35	34.2568	45	39.1981	44	35.0991
HN86	59	40.9646	45	36.5137	54	39.3653	55	40.8931	58	39.409	50	37.3455	46	37.2988	48	38.6696	39	34.9628	45	36.7425	42	35.8361
HN87	49	37.2928	57	39.8623	56	40.9769	61	43.5841	62	40.1844	62	37.5177	40	37.827	58	40.7306	31	33.0596	41	36.2121	30	30.7521
HN88	43	36.5814	57	39.8423	42	37.9019	53	41.0323	52	38.7922	50	35.9191	48	38.6234	64	42.4092	39	34.3992	49	39.1279	40	33.3713
HN89	57	40.2864	45	36.9983	50	39.5043	49	40.3333	54	38.6292	48	35.4253	48	38.121	56	39.9128	43	35.177	43	37.8441	42	35.7667
HN90	49	37.3338	49	38.0279	50	39.2405	59	42.5151	54	39.1994	46	35.6409	38	37.1382	60	41.1166	37	34.1438	47	38.6035	42	35.0395
HN91	55	39.5376	49	37.0539	42	38.0439	43	38.6895	50	37.8924	44	33.8995	54	39.4192	56	40.5156	49	35.9956	49	39.2309	46	37.7209
HN92	63	41.4668	31	34.1023	42	38.9017	37	36.5915	42	36.5432	40	34.8317	46	37.774	50	39.6258	57	37.8722	53	39.1385	58	41.1517
HN93	51	38.3568	49	37.9941	52	41.0075	59	42.0683	54	39.2892	58	37.7817	44	37.6464	50	38.9446	37	34.5746	41	36.6537	40	33.6825
HN94	55	38.7818	43	36.3407	54	40.0131	49	40.2097	52	38.5312	44	33.1385	58	41.185	50	39.4468	51	36.5472	45	36.8539	46	36.9515
HN95	58	38.5814	42	36.9995	49	38.5873	40	38.5851	45	36.9272	41	33.9781	53	39.3026	55	40.7254	50	36.3148	58	39.7293	57	38.2697
HN96	43	35.4616	57	40.4763	60	41.1991	65	43.8389	68	41.6242	48	34.9929	42	37.1288	54	40.577	29	32.1684	41	37.6589	40	32.8749
HN97	54	38.506	46	37.4931	53	40.2509	54	43.0165	55	39.1392	55	37.0457	41	36.7222	53	39.3332	36	33.8832	46	37.7815	41	34.8287
HN98	53	38.036	39	35.5649	48	38.8659	43	38.9755	40	36.463	44	33.7129	64	41.4634	50	39.3274	57	37.341	55	39.6537	52	38.5957
HN99	53	38.4408	43	36.1963	50	40.7091	47	41.0567	56	39.2336	48	35.0759	50	37.9328	50	39.2524	47	35.6314	47	38.4587	46	36.0117
HN100	49	38.003	39	37.0225	50	39.6475	49	39.0461	54	39.661	44	33.2281	56	38.9702	50	39.7436	45	35.791	45	38.4207	54	38.4675
HN101	48	37.623	42	37.4407	43	39.2917	42	39.3833	51	37.587	41	33.0557	53	39.773	57	41.0566	48	36.5342	50	38.9035	51	37.3511
HN102	51	38.801	51	39.6249	42	38.0119	45	39.9799	52	37.2428	46	35.2479	52	39.4682	44	38.2352	53	37.8542	53	37.7429	46	35.7925
HN103	60	39.6834	30	34.1753	45	38.5159	28	35.3281	41	35.5014	35	32.0669	51	38.9312	55	40.8348	60	39.3656	64	40.6427	67	42.9553
HN104	48	37.1182	40	36.8885	61	40.3085	48	39.3419	57	38.783	43	34.9563	43	37.257	57	42.3742	38	35.2388	52	39.7265	47	36.0067
HN105	54	38.7946	38	36.4607	57	41.1049	50	42.3647	45	37.7798	45	33.4277	55	38.215	57	39.62	44	34.7596	50	38.2571	55	37.2159
HN106	46	36.625	40	36.3921	43	37.9131	50	39.2977	53	37.5234	35	33.2191	51	38.7594	63	41.688	46	36.8538	58	39.4519	55	40.2763
HN107	46	35.326	52	39.9529	45	37.5759	50	38.9645	51	37.695	41	32.2567	49	40.0022	65	41.5848	40	37.3888	58	40.5135	47	36.7393
HN108	50	37.4334	46	38.2479	49	39.3527	48	39.6135	59	38.6766	43	32.5321	49	38.7422	67	42.4146	36	34.871	50	38.4651	51	37.6511
HN109	56	39.2826	44	36.6207	55	39.3825	46	39.1801	39	35.8044	45	33.2107	67	41.2158	45	39.2046	56	38.7526	54	39.7231	43	35.6225
HN110	51	38.4986	51	38.8801	50	39.3265	55	41.8919	56	39.0958	52	36.4069	46	38.1122	50	39.24	37	34.5634	45	37.6907	42	34.2933
HN111	39	36.5486	47	37.5709	58	40.0321	53	41.9259	56	39.48	46	33.8109	54	38.8164	58	40.39	41	35.4562	49	38.5625	42	35.4075
HN112	53	38.6526	49	37.8103	62	41.7079	55	42.8887	58	39.764	48	35.4089	58	40.0348	46	37.6858	43	34.8752	35	34.5801	40	34.5937
HN113	41	35.5802	55	39.1261	52	37.6803	53	39.4351	50	38.6794	52	35.0627	56	40.7336	52	39.6512	45	37.4832	51	39.7743	38	34.7947
HN114	50	37.0246	50	38.4255	53	41.2121	52	39.8305	41	37.1098	47	33.2729	71	41.7586	37	35.0538	56	39.197	50	39.6721	45	35.4415
HN115	55	37.9972	45	37.8621	42	37.1495	29	33.1517	28	33.7408	40	32.1129	74	44.0376	48	36.7134	71	43.0124	63	41.0077	60	41.2151
HN116	62	40.697	32	33.7499	47	40.5693	32	36.6203	45	37.1688	31	33.5093	53	36.8908	47	36.1566	56	38.1638	60	39.8603	71	44.6131
HN117	42	36.3452	60	41.5553	55	39.9001	60	43.4231	55	38.654	57	35.8229	41	37.128	49	37.7538	36	35.9368	50	39.0739	37	32.4065
HN118	59	41.3074	35	33.6093	44	35.7843	35	32.5493	42	35.5846	40	36.6499	48	37.8878	50	39.555	55	40.3436	65	41.0527	68	43.6755
HN119	59	39.5872	47	38.0019	50	39.3911	53	43.7423	54	39.312	44	34.7145	46	35.2674	42	35.4778	43	35.1476	51	37.2835	56	40.0763
HN120	67	43.0492	31	33.1059	46	37.3895	29	34.6941	34	35.5546	40	34.2957	58	38.3292	44	37.1332	63	40.1926	59	40.2395	68	44.0175

## Sheet: Table S5
Table S5. The number of families and plants selected before and after each breeding generation.
F2=200	Bmethod	Generation	FamilyBef	PlantBef	FamilyAft	PlantAft	F2=500	Bmethod	Generation	FamilyBef	PlantBef	FamilyAft	PlantAft	F2=800	Bmethod	Generation	FamilyBef	PlantBef	FamilyAft	PlantAft
	Ped	F1	7140	71400	7140	71400		Ped	F1	7140	71400	7140	71400		Ped	F1	7140	71400	7140	71400
	Ped	F2	7140	1428000	28560	28560		Ped	F2	7140	3570000	71400	71400		Ped	F2	7140	5712000	114240	114240
	Ped	F3	28560	856800	14280	428400		Ped	F3	71400	2142000	35700	1071000		Ped	F3	114240	3427200	57120	1713600
	Ped	F4	14280	428400	7140	214200		Ped	F4	35700	1071000	17850	535500		Ped	F4	57120	1713600	28560	856800
	Ped	F5	7140	357000	14280	14280		Ped	F5	17850	892500	35700	35700		Ped	F5	28560	1428000	57120	57120
	Ped	F6	14280	1428000	2856	285600		Ped	F6	35700	3570000	7140	714000		Ped	F6	57120	5712000	11424	1142400
	Ped	F7	2856	856800	571	171300		Ped	F7	7140	2142000	1428	428400		Ped	F7	11424	3427200	2285	685500
	EndCycle	EndCycle	571					EndCycle	EndCycle	1428					EndCycle	EndCycle	2285
	Blk	F1	7140	71400	7140	71400		Blk	F1	7140	71400	7140	71400		Blk	F1	7140	71400	7140	71400
	Blk	F2	7140	1428000	7140	28560		Blk	F2	7140	3570000	7140	71400		Blk	F2	7140	5712000	7140	114240
	Blk	F3	7140	357000	7140	178500		Blk	F3	7140	357000	7140	178500		Blk	F3	7140	357000	7140	178500
	Blk	F4	7140	357000	7140	178500		Blk	F4	7140	357000	7140	178500		Blk	F4	7140	357000	7140	178500
	Blk	F5	7140	1428000	35700	35700		Blk	F5	7140	1428000	35700	35700		Blk	F5	7140	1428000	35700	35700
	Blk	F6	35700	3570000	7140	714000		Blk	F6	35700	3570000	7140	714000		Blk	F6	35700	3570000	7140	714000
	Blk	F7	7140	2142000	1428	428400		Blk	F7	7140	2142000	1428	428400		Blk	F7	7140	2142000	1428	428400
	EndCycle	EndCycle	1428					EndCycle	EndCycle	1428					EndCycle	EndCycle	1428
FamilyBef refers to the number of families prior to selection, PlantBef denotes the number of plants before selection, FamilyAft indicates the number of families following selection, and PlantAft represents the number of plants after selection.

## Sheet: Table S6
Table S6. The population means, genotype value variance, range and broad-sense heritability of the progeny population and the initial population.
Breeding program	E08				E09				E11				E14				E15				E16				E17				E18				E19				E20				E21
	Mean	Min~Max	varGeno	H2_broad	Mean	Min~Max	varGeno	H2_broad	Mean	Min~Max	varGeno	H2_broad	Mean	Min~Max	varGeno	H2_broad	Mean	Min~Max	varGeno	H2_broad	Mean	Min~Max	varGeno	H2_broad	Mean	Min~Max	varGeno	H2_broad	Mean	Min~Max	varGeno	H2_broad	Mean	Min~Max	varGeno	H2_broad	Mean	Min~Max	varGeno	H2_broad	Mean	Min~Max	varGeno	H2_broad
PedSC	42.84	39.75~45.99	0.9855	0.2882	40.42	37.79~42.76	0.5942	0.1355	41.52	39.26~44.22	0.4576	0.081	45.02	41.3~48.51	0.8873	0.1142	42.15	39.59~43.83	0.4645	0.1731	38.3	34.94~43	1.6492	0.2901	40.79	38.33~44.43	1.3682	0.1156	42	39.35~43.89	0.5551	0.0579	39.68	34.8~43.75	2.8993	0.2446	40.43	38~43.69	0.8636	0.1848	43.78	39.38~47.39	1.6192	0.3359
BlkSC	42.54	37.62~45.88	1.3713	0.3604	40.38	37.88~43.11	0.7188	0.1594	41.53	38.49~44.13	0.5186	0.0908	44.96	41.99~48.19	0.951	0.1214	41.95	39.16~43.72	0.4989	0.1836	38.19	34.95~43.74	1.6668	0.2923	40.66	36.95~43.89	1.2903	0.1098	41.97	38.99~44.5	0.6779	0.0698	38.95	33.09~44.51	3.5154	0.2819	40.29	37.09~43.56	0.8887	0.1891	43.28	38.52~47.94	1.7971	0.3595
PedBC1P1	43.18	39.5~45.69	0.8148	0.2508	40.5	37.9~43.1	0.5095	0.1185	41.66	39.21~44.18	0.4335	0.077	45.24	42.45~49.32	0.7017	0.0925	42.59	40.31~43.94	0.316	0.1247	38.26	35.23~42.99	1.3178	0.2461	40.65	36.65~44.37	0.9489	0.0832	42.16	39.34~44.47	0.5814	0.0605	38.86	32.65~46.17	2.8629	0.2422	40.07	37.71~42.74	0.7328	0.1613	45.34	41.15~47.95	0.8305	0.206
BlkBC1P1	42.29	38.54~46.03	1.9599	0.4461	40.46	37.82~43.45	0.6464	0.1456	41.6	39.01~43.96	0.504	0.0885	45.23	41.8~49.28	0.9018	0.1159	42.37	39.91~43.82	0.5095	0.1867	38.1	34.55~42.7	1.5102	0.2723	40.48	36.49~43.8	1.1014	0.0952	42.12	38.62~44.43	0.7005	0.072	38.22	33.19~45.36	3.0501	0.254	39.96	36.99~42.8	0.7943	0.1725	43.29	37.069~47.79	5.5256	0.6332
PedBC1P2	43.12	39.85~46.5	0.9583	0.2825	40.5	37.22~42.62	0.6864	0.1533	41.37	38.87~43.08	0.372	0.0668	44.93	41.74~47.22	0.7537	0.0987	42.02	39.83~43.7	0.4881	0.1803	37.9	34.95~41.47	1.0853	0.2119	41.4	37.63~44.46	2.0231	0.162	41.92	38.87~43.85	0.6113	0.0634	40.95	34.71~44.75	2.4667	0.216	40.66	37.81~43.25	0.7845	0.1707	43.97	40.5~46.62	0.8782	0.2153
BlkBC1P2	42.59	39~45.97	1.5951	0.3959	40.3	36.9~42.68	0.7286	0.162	41.33	39~43.52	0.455	0.0805	44.73	40.61~47.96	1.0709	0.1347	41.68	38.99~43.49	0.6119	0.2161	37.78	34.79~41.47	1.196	0.2286	40.89	36.53~44.72	2.0278	0.1624	41.84	38.22~43.83	0.6954	0.0715	39.85	33.59~44.06	4.1952	0.319	40.51	37.52~42.86	0.9062	0.1921	43.69	39.05~47.39	1.1791	0.2692
Parent Initial population	37.11	32.48~43.73	4.6103	0.6545	37.94	31.57~41.56	3.0927	0.4492	40.07	35.78~42.1	1.4639	0.2199	41.68	31.66~46.41	8.0397	0.5389	38.99	33.74~43.29	3.2622	0.5952	34.97	32.07~38.23	1.8872	0.3186	38.85	35.27~44.04	2.3171	0.1813	40.51	35.05~42.99	2.2762	0.2013	34.73	30.53~43.01	4.9816	0.3574	38.15	34.58~41.05	1.5118	0.2841	34.99	29.4~46.74	10.2569	0.7621
F2=500

## Sheet: Table S7
Table S7.Information on target genotypes obtained from various breeding schemes.
Environment			PedSC			BlkSC			PedBC1P1			BlkBC1P1			PedBC1P2			BlkBC1P2
	CK	size of F2	Noumber of plants	No of family	Interval	Noumber of plants	No of family	Interval	Noumber of plants	No of family	Interval	Noumber of plants	No of family	Interval	Noumber of plants	No of family	Interval	Noumber of plants	No of family	Interval
E08	43.7312	n=200	101	63	43.7368~45.8156	178	79	43.7134~45.6232	146	67	43.7336~45.582	196	79	43.7312~45.399	155	76	43.7374~46.9105	262	91	43.7372~45.5296
		n=500	249	112	43.7316~45.9904	226	101	43.7312~45.8793	388	99	43.7312~45.69	257	96	43.7312~46.0308	410	115	43.7338~46.4974	296	104	43.7384~45.9738
		n=800	438	130	43.7312~45.8994	210	96	43.7338~45.7172	610	120	43.7312~45.954	278	99	43.7312~45.6048	602	132	43.7322~45.9284	300	116	43.7318~45.7412
	CK	size of F2	Noumber of plants	No of family	Interval	Noumber of plants	No of family	Interval	Noumber of plants	No of family	Interval	Noumber of plants	No of family	Interval	Noumber of plants	No of family	Interval	Noumber of plants	No of family	Interval
E09	41.5553	n=200	47	37	41.5693~42.7426	107	68	41.5569~42.9393	41	33	41.5733~43.2095	90	53	41.5647~43.2071	70	42	41.5808~42.8861	120	67	41.5591~42.7911
		n=500	114	73	41.5573~42.7589	115	85	41.5557~43.1107	108	64	41.5628~43.1015	121	70	41.5591~43.4511	176	77	41.5561~42.6237	104	65	41.5563~42.6751
		n=800	195	111	41.5573~43.1927	113	86	41.5555~43.1375	177	88	41.5557~43.489	111	70	41.556~43.2207	281	99	41.5553~42.8811	116	75	41.5603~43.1955
	CK	size of F2	Noumber of plants	No of family	Interval	Noumber of plants	No of family	Interval	Noumber of plants	No of family	Interval	Noumber of plants	No of family	Interval	Noumber of plants	No of family	Interval	Noumber of plants	No of family	Interval
E11	42.0959	n=200	106	94	42.0961~43.7781	263	222	42.0965~43.8855	134	121	42.1005~43.8379	353	269	42.0979~44.2009	63	54	42.1073~43.0459	156	121	42.0959~43.0365
		n=500	258	200	42.0965~44.2227	301	242	42.0971~44.1295	344	254	42.0959~44.1821	335	269	42.0977~43.9611	133	108	42.0985~43.0813	177	143	42.0967~43.5153
		n=800	474	334	42.0973~43.8405	304	257	42.0985~44.3461	464	319	42.0961~44.2959	347	281	42.0973~44.0427	255	199	42.0995~43.2753	152	130	42.0996~43.3525
	CK	size of F2	Noumber of plants	No of family	Interval	Noumber of plants	No of family	Interval	Noumber of plants	No of family	Interval	Noumber of plants	No of family	Interval	Noumber of plants	No of family	Interval	Noumber of plants	No of family	Interval
E14	46.4109	n=200	25	21	46.4109~48.5755	69	47	46.4353~49.2371	42	37	46.4109~49.3693	90	58	46.4109~49.2921	15	13	46.4109~46.8843	41	21	46.4109~47.5305
		n=500	87	53	46.4109~48.5057	78	55	46.4109~48.1885	85	56	46.4109~49.3247	129	85	46.4109~49.2829	33	26	46.4109~47.2241	48	30	46.4235~47.9581
		n=800	134	75	46.4109~48.7338	76	57	46.4109~47.9184	175	105	46.4109~48.9451	134	90	46.4109~49.3691	58	34	46.4109~47.6397	35	24	46.4109~47.7173
	CK	size of F2	Noumber of plants	No of family	Interval	Noumber of plants	No of family	Interval	Noumber of plants	No of family	Interval	Noumber of plants	No of family	Interval	Noumber of plants	No of family	Interval	Noumber of plants	No of family	Interval
E15	43.2866	n=200	13	10	43.2866~43.7371	20	13	43.2866~43.523	46	29	43.2866~44.0974	87	47	43.2866~43.794	6	4	43.2866~43.4147	5	5	43.2948~43.388
		n=500	33	21	43.2866~43.8266	23	15	43.2866~43.7213	111	64	43.2866~43.9428	97	61	43.2866~43.8166	30	8	43.2866~43.7023	10	6	43.2948~43.4878
		n=800	54	31	43.2886~43.5788	26	17	43.3062~43.9858	150	79	43.2866~44.262	117	74	43.2866~44.1782	37	13	43.2866~43.6606	5	4	43.2866~43.4624
	CK	size of F2	Noumber of plants	No of family	Interval	Noumber of plants	No of family	Interval	Noumber of plants	No of family	Interval	Noumber of plants	No of family	Interval	Noumber of plants	No of family	Interval	Noumber of plants	No of family	Interval
E16	38.2309	n=200	261	172	38.2336~42.7408	604	345	38.2328~43.1778	287	184	38.2319~42.4161	587	351	38.2309~43.1815	207	125	38.2309~41.1071	405	228	38.2343~41.9715
		n=500	661	295	38.2323~42.9999	614	359	38.2345~43.7431	645	300	38.2323~42.9877	598	357	38.2311~42.7007	476	214	38.2313~41.4735	476	278	38.2311~41.4651
		n=800	1040	416	38.2325~42.5021	606	368	38.2328~44.2073	1064	419	38.2309~42.8635	599	353	38.2309~43.3811	810	322	38.2311~41.8541	422	254	38.2325~41.8215
	CK	size of F2	Noumber of plants	No of family	Interval	Noumber of plants	No of family	Interval	Noumber of plants	No of family	Interval	Noumber of plants	No of family	Interval	Noumber of plants	No of family	Interval	Noumber of plants	No of family	Interval
E17	44.0376	n=200	2	2	44.062~44.2774	4	3	44.0674~44.2078	1	1	44.837	2	1	45.2044~45.289	8	7	44.0686~44.253	22	17	44.0412~44.4324
		n=500	2	2	44.0469~44.431	-	-	-	2	2	44.0556~44.3722	-	-	-	28	20	44.0398~44.459	27	21	44.0376~44.7156
		n=800	4	3	44.068~44.2972	4	3	44.0458~44.6322	8	3	44.0478~45.4756	3	2	44.0418~45.4264	45	26	44.0376~44.7444	21	16	44.0426~44.8096
	CK	size of F2	Noumber of plants	No of family	Interval	Noumber of plants	No of family	Interval	Noumber of plants	No of family	Interval	Noumber of plants	No of family	Interval	Noumber of plants	No of family	Interval	Noumber of plants	No of family	Interval
E18	42.9886	n=200	62	50	42.9917~44.2174	127	100	42.9995~44.2948	64	58	42.9908~44.0732	151	126	42.9916~44.4636	35	32	42.9982~43.8948	68	60	42.9922~44.3362
		n=500	106	90	42.9891~43.8891	138	121	42.9888~44.4996	173	140	42.9891~44.4726	187	154	42.9911~44.4274	89	71	42.9906~43.8536	91	81	42.9942~43.8308
		n=800	212	167	42.9888~44.129	124	109	42.9886~44.3575	284	206	42.9914~44.4246	157	138	42.9914~44.4512	161	128	42.9896~43.9032	84	75	42.9925~44.12
	CK	size of F2	Noumber of plants	No of family	Interval	Noumber of plants	No of family	Interval	Noumber of plants	No of family	Interval	Noumber of plants	No of family	Interval	Noumber of plants	No of family	Interval	Noumber of plants	No of family	Interval
E19	43.0124	n=200	9	6	43.0916~45.3286	7	6	43.0245~44.363	10	2	43.1404~44.6963	5	1	43.3588~44.3898	20	14	43.0152~43.7552	35	19	43.0124~44.0828
		n=500	18	11	43.0786~43.7542	16	7	43.0585~44.5112	20	4	43.0476~46.173	8	3	43.0172~45.362	59	28	43.0239~44.7536	51	27	43.0124~44.0604
		n=800	33	11	43.0144~44.6431	13	7	43.0142~44.1238	42	3	42.0191~45.4648	14	4	43.024~44.4716	71	40	43.0128~44.028	37	24	43.0274~43.8572
	CK	size of F2	Noumber of plants	No of family	Interval	Noumber of plants	No of family	Interval	Noumber of plants	No of family	Interval	Noumber of plants	No of family	Interval	Noumber of plants	No of family	Interval	Noumber of plants	No of family	Interval
E20	41.0527	n=200	153	110	41.0612~43.1579	288	176	41.0527~43.6973	76	51	41.0573~42.3757	152	88	41.0573~42.463	168	129	41.0593~43.2417	363	216	41.0558~42.9271
		n=500	345	191	41.0556~43.6871	297	206	41.0533~43.5563	182	95	41.0545~42.7409	160	104	41.0527~42.8001	471	232	41.0531~43.2523	395	226	41.0533~42.8567
		n=800	583	259	41.0549~43.8515	334	213	41.0549~44.0387	277	126	41.0531~43.1397	154	103	41.057~42.5615	803	295	41.0527~43.0921	420	251	41.0533~43.82
	CK	size of F2	Noumber of plants	No of family	Interval	Noumber of plants	No of family	Interval	Noumber of plants	No of family	Interval	Noumber of plants	No of family	Interval	Noumber of plants	No of family	Interval	Noumber of plants	No of family	Interval
E21	46.7367	n=200	13	6	46.7681~47.7027	8	3	46.8521~47.7504	32	16	46.7411~47.3643	30	12	46.7367~48.4341	2	1	46.7411~47.2705	2	1	46.7739~47.0885
		n=500	13	8	46.7367~47.3861	9	4	46.7577~47.9403	58	25	46.7367~47.9521	44	18	46.7367~47.791	-	-	-	2	2	46.8105~47.3903
		n=800	25	7	46.7429~47.9037	16	9	46.7527~47.9115	107	29	46.7367~48.2653	52	27	46.7367~47.8073	2	2	46.8883~46.8979	2	1	46.9265~47.1099
